# Supplementary material for: The Asgard archaeal ESCRT-III system forms helical filaments and remodels eukaryotic-like membranes
Source: EMBO J. 2025 Jan 3;44(3):665–81. doi: 10.1038/s44318-024-00346-4 (PMC11791191; doi:10.1038/s44318-024-00346-4)
Supplement: Supplementary file 3 — Movie EV1 [file 44318_2024_346_MOESM3_ESM.zip]

Archive with 4 entries (4 files):
-  Movie EV1.mov
- __MACOSX/._ Movie EV1.mov
- Movie EV1 legend.docx
- __MACOSX/._Movie EV1 legend.docx
