# Supplementary material for: The Asgard archaeal ESCRT-III system forms helical filaments and remodels eukaryotic-like membranes
Source: EMBO J. 2025 Jan 3;44(3):665–81. doi: 10.1038/s44318-024-00346-4 (PMC11791191; doi:10.1038/s44318-024-00346-4)
Supplement: Supplementary file 6 — Source data Fig. 1 [file 44318_2024_346_MOESM6_ESM.zip]

Archive with 18 entries (17 files):
- Fig1/
- __MACOSX/._Fig1
- Fig1/.DS_Store
- __MACOSX/Fig1/._.DS_Store
- Fig1/18189201922055671342_CHMP_060921_54_0000_Jun09_21.23.48_rigid_aligned-1.pdf
- __MACOSX/Fig1/._18189201922055671342_CHMP_060921_54_0000_Jun09_21.23.48_rigid_aligned-1.pdf
- Fig1/B middle.jpg
- __MACOSX/Fig1/._B middle.jpg
- Fig1/1E.xlsx
- __MACOSX/Fig1/._1E.xlsx
- Fig1/B right.jpg
- __MACOSX/Fig1/._B right.jpg
- Fig1/D_image 7_cryosparc_P18_J276_020_class_averages.tif
- __MACOSX/Fig1/._D_image 7_cryosparc_P18_J276_020_class_averages.tif
- Fig1/B left.tif
- __MACOSX/Fig1/._B left.tif
- Fig1/C left.tif
- __MACOSX/Fig1/._C left.tif
