# Supplementary material for: The Asgard archaeal ESCRT-III system forms helical filaments and remodels eukaryotic-like membranes
Source: EMBO J. 2025 Jan 3;44(3):665–81. doi: 10.1038/s44318-024-00346-4 (PMC11791191; doi:10.1038/s44318-024-00346-4)
Supplement: Supplementary file 6 — Source data Fig. 1 [file 44318_2024_346_MOESM6_ESM.zip › Fig1/1E.xlsx]

## Sheet: Sheet1
Length (nm)	Diameter (nm)
419.4	39.2744
392.8	49.4122
310.75	41.4544
361.7	53.49
317.7	43.4222
356	42.23
462.6	52.7956
374.4	48.7011
451.4	45.4144
240.2	50.0056
454.9	43.1978
497.1	42.9156
398.3	43.7978
302	43.7011
215.2	42.9489
343.2	36.1889
369.5	35.6311
509.3	48.9633
382.5	47.2667
464.4	41.4156
463.3	46.5844
461.5	41.3122
433.8	38.7744
435.1	55.88
429.5	37.9144
300.9	36.4567
414.2	37.4889
476.2	52.4789
262.1	39.2444
381.6	45.6233
424.12	55.09
356.2	41.0856
276.16	40.9856
208.8	44.32
295.1	36.0511
238.2	50.8356
	48.0811
