# Supplementary material for: The Asgard archaeal ESCRT-III system forms helical filaments and remodels eukaryotic-like membranes
Source: EMBO J. 2025 Jan 3;44(3):665–81. doi: 10.1038/s44318-024-00346-4 (PMC11791191; doi:10.1038/s44318-024-00346-4)
Supplement: Supplementary file 7 — Source data Fig. 2 [file 44318_2024_346_MOESM7_ESM.zip]

Archive with 12 entries (11 files):
- Fig2/
- __MACOSX/._Fig2
- Fig2/2A top right_c47 73000.jpg
- __MACOSX/Fig2/._2A top right_c47 73000.jpg
- Fig2/2B.xlsx
- __MACOSX/Fig2/._2B.xlsx
- Fig2/2A bottom right_4-1 45000 x.jpg
- __MACOSX/Fig2/._2A bottom right_4-1 45000 x.jpg
- Fig2/2A bottom left_4-1 6700 x.jpg
- __MACOSX/Fig2/._2A bottom left_4-1 6700 x.jpg
- Fig2/2A top left_C47  11000 x.jpg
- __MACOSX/Fig2/._2A top left_C47  11000 x.jpg
