# Supplementary material for: The Asgard archaeal ESCRT-III system forms helical filaments and remodels eukaryotic-like membranes
Source: EMBO J. 2025 Jan 3;44(3):665–81. doi: 10.1038/s44318-024-00346-4 (PMC11791191; doi:10.1038/s44318-024-00346-4)
Supplement: Supplementary file 7 — Source data Fig. 2 [file 44318_2024_346_MOESM7_ESM.zip › Fig2/2B.xlsx]

## Sheet: Sheet1
Filament diameter (nm)						Filament length (nm)
CH 4-7	2:1	4:1	6:1			CH 4-7	2:1	4:1	6:1
39.2744	32.4322	27.94	28.2844			419.4	536.68	372.83	484.9
49.4122	30.3222	27.1778	29.9622			392.8	665.9	527.4	503.1
41.4544	32.9511	27.1211	30.5678			310.75	466.45	864.6	497
53.49	31.9044	26.6389	33.4678			361.7	365.96	749.9	397.2
43.4222	30.1456	28.8611	32.6622			317.7	583.78	471.94	405.5
42.23	32.1344	28.6867	31.4656			356	491.9	621.51	328
52.7956	26.1156	24.83	29.6244			462.6	481	1161.06	334.7
48.7011	29.5944	29.1011	30.3067			374.4	626.2	448.59	329.9
45.4144	29.6878	27.5478	36.7044			451.4	926.6	481.8	549.7
50.0056	28.8889	29.0856	28.91			240.2	843.4	772.61	538.4
43.1978	28.0789	28.2867	31.7489			454.9	411.6	512.1	448.4
42.9156	29.5322	28.03	33.1089			497.1	929	505.1	601.8
43.7978	26.8556	26.5667	31.49			398.3	562.14	577.1	365.7
43.7011	31.3978	27.8744	30.8144			302	775.68	706.6	627
42.9489	32.1644	28.4011	30.8689			215.2	550.7	522.5	481.6
36.1889	28.7111	28.6111	32.4522			343.2	811.93	501.3	516.8
35.6311	33.2778	27.9211	33.2167			369.5	581.22	482.7	663.2
48.9633	30.7089	26.9756	30.0344			509.3	656.49	671.5	490.3
47.2667	29.7611	27.3489	33.6133			382.5	1113.33	525.2	648.9
41.4156	31.0844	28.4922	34.05			464.4	567	517.6	563
46.5844	28.7456	29.8311	32.3789			463.3	590.4	591.6	331.6
41.3122	27.8044	28.5022	31.9567			461.5	502.69	754.7	702
38.7744	38.39	32.1022	28.6978			433.8	612.2	618.6	480.1
55.88	37.48	28.6844				435.1	707.7	552.85	605.5
37.9144	31.06	28.4989				705.7	663.4	483.42	415
36.4567		28.8433				746.95		543.6
37.4889						429.5		496.2
52.4789						300.9
39.2444						414.2
45.6233						476.2
55.09						262.1
41.0856						381.6
40.9856						424.12
44.32						356.2
36.0511						276.16
50.8356						208.8
48.0811						295.1
						238.2
