# Supplementary material for: The Asgard archaeal ESCRT-III system forms helical filaments and remodels eukaryotic-like membranes
Source: EMBO J. 2025 Jan 3;44(3):665–81. doi: 10.1038/s44318-024-00346-4 (PMC11791191; doi:10.1038/s44318-024-00346-4)
Supplement: Supplementary file 8 — Source data Fig. 3 [file 44318_2024_346_MOESM8_ESM.zip]

Archive with 30 entries (29 files):
- Fig 3/
- __MACOSX/._Fig 3
- Fig 3/3E_2.tiff
- __MACOSX/Fig 3/._3E_2.tiff
- Fig 3/3A_down rightt.jpg
- __MACOSX/Fig 3/._3A_down rightt.jpg
- Fig 3/3B_up left.jpg
- __MACOSX/Fig 3/._3B_up left.jpg
- Fig 3/3E_right.tiff
- __MACOSX/Fig 3/._3E_right.tiff
- Fig 3/3C.xlsx
- __MACOSX/Fig 3/._3C.xlsx
- Fig 3/3D.xlsx
- __MACOSX/Fig 3/._3D.xlsx
- Fig 3/3A_up left.jpg
- __MACOSX/Fig 3/._3A_up left.jpg
- Fig 3/3A_down left.jpg
- __MACOSX/Fig 3/._3A_down left.jpg
- Fig 3/3E_left.jpg
- __MACOSX/Fig 3/._3E_left.jpg
- Fig 3/3B _up right.jpg
- __MACOSX/Fig 3/._3B _up right.jpg
- Fig 3/3A_up right.jpg
- __MACOSX/Fig 3/._3A_up right.jpg
- Fig 3/3B _down right.jpg
- __MACOSX/Fig 3/._3B _down right.jpg
- Fig 3/3B_down left.jpg
- __MACOSX/Fig 3/._3B_down left.jpg
- Fig 3/3E_3.jpg
- __MACOSX/Fig 3/._3E_3.jpg
