# Supplementary material for: The Asgard archaeal ESCRT-III system forms helical filaments and remodels eukaryotic-like membranes
Source: EMBO J. 2025 Jan 3;44(3):665–81. doi: 10.1038/s44318-024-00346-4 (PMC11791191; doi:10.1038/s44318-024-00346-4)
Supplement: Supplementary file 8 — Source data Fig. 3 [file 44318_2024_346_MOESM8_ESM.zip › Fig 3/3C.xlsx]

## Sheet: Sheet1
Sample	Number of filament per field	Ratio (Number of filamentes/ area (18.8356 μm^2)
CHMP4-7	7	0.371637
	3	0.159273
	4	0.212364
	2	0.106182
	2	0.106182
	3	0.159273
	3	0.159273
	3	0.159273
	4	0.212364
	7	0.371637
	9	0.477819
	8	0.424728
	1	0.053091
	2	0.106182
	4	0.212364
	4	0.212364
	8	0.424728
	4	0.212364
	3	0.159273
	1	0.053091
	2	0.106182
	3	0.159273
	6	0.318546
	1	0.053091
	10	0.53091
	8	0.424728
	10	0.53091
	1	0.053091
	3	0.159273
	2	0.106182
	6	0.318546
	3	0.159273
	2	0.106182
	3	0.159273
	3	0.159273
	14	0.743273
	6	0.318546
	4	0.212364
	3	0.159273
	11	0.584001
	5	0.265455
	19	1.00873
	4	0.212364
	3	0.159273
	3	0.159273
	6	0.318546
	2	0.106182
	5	0.265455
	3	0.159273
	14	0.743273
	6	0.318546
	4	0.212364
	3	0.159273
	9	0.477819
	7	0.371637
	8	0.424728
	17	0.902546
	9	0.477819
	7	0.371637
	6	0.318546
CHMP4-7 ssDNA	9	0.477819
	25	1.32727
	15	0.796364
	18	0.955637
	24	1.27418
	8	0.424728
	5	0.265455
	18	0.955637
	5	0.265455
	15	0.796364
	8	0.424728
	14	0.743273
	12	0.637091
	12	0.637091
	15	0.796364
	17	0.902546
	74	3.92873
	12	0.637091
	42	2.22982
	8	0.424728
	9	0.477819
	14	0.743273
	18	0.955637
	16	0.849455
	8	0.424728
	11	0.584001
	11	0.584001
	7	0.371637
	9	0.477819
	23	1.22109
	36	1.91127
	28	1.48655
	36	1.91127
	22	1.168
	16	0.849455
	21	1.11491
	24	1.27418
	29	1.53964
	23	1.22109
	29	1.53964
	21	1.11491
	36	1.91127
	28	1.48655
	25	1.32727
	40	2.12364
	13	0.690182
	21	1.11491
	13	0.690182
	8	0.424728
	12	0.637091
	9	0.477819
	5	0.265455
	8	0.424728
	7	0.371637
	10	0.53091
	10	0.53091
	15	0.796364
	13	0.690182
	11	0.584001
	8	0.424728
CHMP4-7 - CHMP 1-3 (4:1)	0	0
	4	0.212364
	6	0.318546
	5	0.265455
	0	0
	10	0.53091
	1	0.053091
	6	0.318546
	11	0.584001
	14	0.743273
	8	0.424728
	5	0.265455
	14	0.743273
	16	0.849455
	13	0.690182
	9	0.477819
	3	0.159273
	4	0.212364
	6	0.318546
	4	0.212364
	3	0.159273
	3	0.159273
	10	0.53091
	5	0.265455
	11	0.584001
	3	0.159273
	8	0.424728
	9	0.477819
	4	0.212364
	12	0.637091
	7	0.371637
	3	0.159273
	4	0.212364
	10	0.53091
	12	0.637091
	13	0.690182
	1	0.053091
	5	0.265455
	5	0.265455
	2	0.106182
	4	0.212364
	1	0.053091
	3	0.159273
	5	0.265455
	3	0.159273
	1	0.053091
	2	0.106182
	2	0.106182
	3	0.159273
	2	0.106182
	4	0.212364
	9	0.477819
	3	0.159273
	5	0.265455
	3	0.159273
	7	0.371637
	4	0.212364
	3	0.159273
	6	0.318546
	2	0.106182
CHMP4-7 - CHMP 1-3 (4:1) ssDNA	39	2.07055
	45	2.38909
	33	1.752
	26	1.38036
	9	0.477819
	40	2.12364
	29	1.53964
	21	1.11491
	32	1.69891
	30	1.59273
	28	1.48655
	38	2.01746
	24	1.27418
	61	3.23855
	10	0.53091
	34	1.80509
	28	1.48655
	56	2.97309
	28	1.48655
	47	2.49527
	32	1.69891
	31	1.64582
	43	2.28291
	37	1.96437
	35	1.85818
	40	2.12364
	39	2.07055
	26	1.38036
	29	1.53964
	36	1.91127
	26	1.38036
	13	0.690182
	14	0.743273
	11	0.584001
	28	1.48655
	23	1.22109
	24	1.27418
	17	0.902546
	19	1.00873
	16	0.849455
	30	1.59273
	5	0.265455
	60	3.18546
	36	1.91127
	24	1.27418
	11	0.584001
	40	2.12364
	5	0.265455
	43	2.28291
	15	0.796364
	9	0.477819
	10	0.53091
	10	0.53091
	4	0.212364
	14	0.743273
	11	0.584001
	40	2.12364
	16	0.849455
	43	2.28291
	15	0.796364
CHMP4-7 - CHMP 1-3 (4:1) dsDNA	15	0.796364
	18	0.955637
	20	1.06182
	6	0.318546
	7	0.371637
	7	0.371637
	5	0.265455
	7	0.371637
	9	0.477819
	9	0.477819
	9	0.477819
	11	0.584001
	10	0.53091
	6	0.318546
	5	0.265455
	5	0.265455
	9	0.477819
	3	0.159273
	5	0.265455
	7	0.371637
	12	0.637091
	3	0.159273
	2	0.106182
	9	0.477819
	20	1.06182
	8	0.424728
	19	1.00873
	10	0.53091
	15	0.796364
	6	0.318546
	14	0.743273
	8	0.424728
	8	0.424728
	8	0.424728
	3	0.159273
	5	0.265455
	18	0.955637
	12	0.637091
	2	0.106182
	7	0.371637
	14	0.743273
	5	0.265455
	23	1.22109
	9	0.477819
	9	0.477819
	7	0.371637
	4	0.212364
	6	0.318546
	4	0.212364
	6	0.318546
	18	0.955637
	4	0.212364
	11	0.584001
	9	0.477819
	8	0.424728
	7	0.371637
	9	0.477819
	4	0.212364
	14	0.743273
	8	0.424728
	1	0.053091
	5	0.265455
	3	0.159273
	20	1.06182
	5	0.265455
	3	0.159273
	5	0.265455
	3	0.159273
	3	0.159273
	5	0.265455
	3	0.159273
	10	0.53091
	4	0.212364
	6	0.318546
	11	0.584001
	2	0.106182
	4	0.212364
	5	0.265455
	6	0.318546
	9	0.477819
	2	0.106182
	6	0.318546
	5	0.265455
	5	0.265455
	5	0.265455
	10	0.53091
	6	0.318546
	5	0.265455
	3	0.159273
	1	0.053091
	14	0.743273
	3	0.159273
	6	0.318546
	6	0.318546
	3	0.159273
	3	0.159273
	4	0.212364
	8	0.424728
	6	0.318546
