# Supplementary material for: The Asgard archaeal ESCRT-III system forms helical filaments and remodels eukaryotic-like membranes
Source: EMBO J. 2025 Jan 3;44(3):665–81. doi: 10.1038/s44318-024-00346-4 (PMC11791191; doi:10.1038/s44318-024-00346-4)
Supplement: Supplementary file 8 — Source data Fig. 3 [file 44318_2024_346_MOESM8_ESM.zip › Fig 3/3D.xlsx]

## Sheet: Sheet1
Sample	Diameter (nm)
CHMP4-7-CHMP1-3 (4:1)	30.7111
	30.2222
	27.9222
	25.4889
	25.1111
	30.2444
	28.1889
	26.4111
	28.0222
	23.8778
	26.3778
	23.8
	25.2778
	25.7111
	25.5444
	25.6111
	28.7889
	31.1
	28.7556
	30.7889
	32.4111
	25.9333
	37.2444
	41.8333
	37.0444
	37.6
	34.8222
CHMP4-7-CHMP1-3 (4:1) ssDNA	37.5111
	28.3111
	39.0111
	42.9111
	34.2667
	41.4778
	38.4889
	42.4556
	43
	38.5778
	45.0222
	38.9222
	43.7556
	42.1889
	49.2222
	38.7889
	37.7889
	40.1778
	44.5778
	37.8556
	37.9444
	40.7444
	37.5222
CHMP4-7-CHMP1-3 (4:1) dsDNA	61.6889
	32.5444
	66.3556
	43.6444
	49.3111
	55.4667
	51.7778
	47.9111
	60.7
	42.6
	36.5667
	51.3778
	59.5111
	35.2444
	40.2667
	42.6333
	37.5
	32.6556
	36.1111
	32.4889
	46.9
	42.8222
	46.7111
	41.0778
	38.3778
	67.35
	76.0111
	32.4444
	33.2667
	50.1667
	55
	59.6889
	52.1556
	51.8556
	63.2556
	65.5667
	43.3222
CHMP4-7	49.8378
	52.8367
	37.7233
	43.9422
	33.4211
	41.93
	49.5133
	39.2911
	47.3411
	37.3067
	45.7622
	39.8656
	39.3178
	48.4078
	41.5067
	47.7378
	39.4611
	37.6378
	43.6611
	38.5367
	39.8822
	45.4178
	50.0856
CHMP4-7 ssDNA	44.0678
	37.9511
	44.1911
	47.24
	48.6078
	41.4333
	40.5044
	47.3133
	46.72
	39.3789
	41.07
	38.8344
	42.8144
	42.9578
	33.6444
	50.3289
	53.2889
	60.4956
	37.8711
	42.2911
	42.0789
	41.4244
