# Supplementary material for: The Asgard archaeal ESCRT-III system forms helical filaments and remodels eukaryotic-like membranes
Source: EMBO J. 2025 Jan 3;44(3):665–81. doi: 10.1038/s44318-024-00346-4 (PMC11791191; doi:10.1038/s44318-024-00346-4)
Supplement: Supplementary file 9 — Source data Fig. 4 [file 44318_2024_346_MOESM9_ESM.zip]

Archive with 8 entries (7 files):
- Fig 4/
- __MACOSX/._Fig 4
- Fig 4/4B_J242_selected_46_classes.png
- __MACOSX/Fig 4/._4B_J242_selected_46_classes.png
- Fig 4/FSC.xlsx
- __MACOSX/Fig 4/._FSC.xlsx
- Fig 4/4A_Micrograph.png
- __MACOSX/Fig 4/._4A_Micrograph.png
