# Supplementary material for: The Asgard archaeal ESCRT-III system forms helical filaments and remodels eukaryotic-like membranes
Source: EMBO J. 2025 Jan 3;44(3):665–81. doi: 10.1038/s44318-024-00346-4 (PMC11791191; doi:10.1038/s44318-024-00346-4)
Supplement: Supplementary file 9 — Source data Fig. 4 [file 44318_2024_346_MOESM9_ESM.zip › Fig 4/FSC.xlsx]

## Sheet: Sheet1
Resolution	FSC
1632	1
544	0.999991
326.4	1
233.143	0.999997
181.333	0.99999
148.364	0.999998
125.538	0.999974
108.8	0.999991
96	0.999995
85.8947	0.999813
77.7143	0.999994
70.9565	0.99999
65.28	0.999749
60.4444	0.999988
56.2759	0.999971
52.6452	0.999624
49.4545	0.999974
46.6286	0.999952
44.1081	0.999462
41.8462	0.999969
39.8049	0.999945
37.9535	0.999818
36.2667	0.999969
34.7234	0.999922
33.3061	0.999917
32	0.99997
30.7924	0.99995
29.6727	0.999951
28.6316	0.999965
27.661	0.999907
26.7541	0.999919
25.9048	0.999912
25.1077	0.999849
24.3582	0.99982
23.6522	0.999845
22.9859	0.999741
22.3562	0.999802
21.76	0.999867
21.1948	0.999875
20.6582	0.999814
20.1482	0.999866
19.6626	0.999837
19.2	0.999829
18.7586	0.999856
18.3371	0.999733
17.9341	0.999686
17.5484	0.999768
17.179	0.999409
16.8247	0.999543
16.4849	0.9995
16.1584	0.999414
15.8447	0.9997
15.5429	0.999739
15.2523	0.999691
14.9725	0.999496
14.7027	0.999358
14.4425	0.999475
14.1913	0.999291
13.9487	0.999245
13.7143	0.999215
13.4876	0.999098
13.2683	0.999255
13.056	0.999326
12.8504	0.999173
12.6512	0.999194
12.458	0.999197
12.2707	0.999295
12.0889	0.999399
11.9124	0.999252
11.741	0.999285
11.5745	0.999109
11.4126	0.999129
11.2552	0.998952
11.102	0.998783
10.953	0.99856
10.8079	0.998451
10.6667	0.998416
10.529	0.999444
10.3949	0.999698
10.2642	0.999734
10.1366	0.999586
10.0123	0.999332
9.89091	0.998958
9.77246	0.998646
9.6568	0.998424
9.54386	0.998237
9.43353	0.998145
9.32571	0.997912
9.22034	0.997647
9.11732	0.997014
9.01657	0.996462
8.91803	0.995822
8.82162	0.995444
8.72727	0.995311
8.63492	0.995293
8.5445	0.994244
8.45596	0.992555
8.36923	0.992144
8.28426	0.991289
8.20101	0.990238
8.1194	0.989173
8.03941	0.99146
7.96098	0.994789
7.88406	0.995977
7.80861	0.997167
7.7346	0.997373
7.66197	0.996106
7.5907	0.993698
7.52074	0.991202
7.45205	0.989407
7.38462	0.988465
7.31839	0.986489
7.25333	0.983525
7.18943	0.981345
7.12664	0.976978
7.06494	0.973095
7.00429	0.968999
6.94468	0.961949
6.88608	0.957087
6.82845	0.951529
6.77178	0.946073
6.71605	0.948528
6.66122	0.944574
6.60729	0.939113
6.55422	0.935127
6.50199	0.938788
6.45059	0.942583
6.4	0.944352
6.35019	0.971546
6.30116	0.982003
6.25287	0.981782
6.20532	0.977298
6.15849	0.973174
6.11236	0.96651
6.06691	0.960341
6.02214	0.956829
5.97802	0.951545
5.93455	0.947626
5.8917	0.947913
5.84946	0.942922
5.80783	0.940238
5.76678	0.943595
5.72632	0.94742
5.68641	0.948971
5.64706	0.944241
5.60825	0.938568
5.56997	0.942843
5.5322	0.944554
5.49495	0.949445
5.45819	0.962706
5.42193	0.973968
5.38614	0.97449
5.35082	0.965967
5.31596	0.963477
5.28155	0.971744
5.24759	0.977945
5.21406	0.979257
5.18095	0.98025
5.14826	0.980602
5.11599	0.980936
5.08411	0.979754
5.05263	0.978132
5.02154	0.975296
4.99083	0.971023
4.96049	0.966555
4.93051	0.964062
4.9009	0.959906
4.87164	0.957273
4.84273	0.961398
4.81416	0.960718
4.78592	0.958642
4.75802	0.956089
4.73043	0.947705
4.70317	0.942445
4.67622	0.94269
4.64957	0.947466
4.62323	0.949128
4.59718	0.941777
4.57143	0.924477
4.54596	0.920423
4.52078	0.932724
4.49587	0.936876
4.47123	0.926354
4.44687	0.918883
4.42276	0.915565
4.39892	0.907773
4.37534	0.908267
4.352	0.902562
4.32891	0.883862
4.30607	0.876979
4.28346	0.878321
4.2611	0.881673
4.23896	0.869485
4.21705	0.839108
4.19537	0.827937
4.17391	0.837856
4.15267	0.843541
4.13165	0.839283
4.11083	0.81614
4.09023	0.797621
4.06983	0.791412
4.04963	0.787413
4.02963	0.765341
4.00983	0.714555
3.99022	0.696983
3.9708	0.709538
3.95157	0.747699
3.93253	0.780602
3.91367	0.750597
3.89499	0.66485
3.87648	0.612994
3.85816	0.611621
3.84	0.62698
3.82201	0.597665
3.8042	0.549416
3.78654	0.515229
3.76905	0.457206
3.75172	0.424495
3.73455	0.416546
3.71754	0.412076
3.70068	0.378947
3.68397	0.317472
3.66742	0.255326
3.65101	0.22413
3.63474	0.211082
3.61863	0.23161
3.60265	0.229761
3.58681	0.215226
3.57112	0.209948
3.55556	0.17641
3.54013	0.142836
3.52484	0.149531
3.50968	0.197594
3.49465	0.217306
3.47974	0.179162
3.46497	0.155972
3.45032	0.177658
3.43579	0.174191
3.42138	0.165088
3.4071	0.14606
3.39293	0.121589
3.37888	0.110544
3.36495	0.100946
3.35113	0.117009
3.33742	0.122668
3.32383	0.095894
3.31034	0.101889
3.29697	0.098177
3.2837	0.048776
3.27054	0.029584
3.25749	0.043344
3.24453	0.030796
3.23168	0.03453
3.21893	0.042715
3.20629	0.032671
3.19374	0.028074
3.18129	0.031386
3.16893	0.037579
3.15667	0.049615
3.14451	0.031875
3.13244	0.033998
3.12046	0.048414
3.10857	0.047397
3.09677	0.058005
3.08507	0.033856
3.07345	0.028192
3.06191	0.036025
3.05047	0.023021
3.03911	0.023001
3.02783	0.001635
3.01664	-0.009767
3.00552	0.010267
2.9945	0.015809
2.98355	0.032741
2.97268	0.044944
2.96189	0.035405
2.95118	0.030738
2.94054	0.022742
2.92998	0.024127
2.9195	0.011343
2.90909	0.011772
2.89876	0.010189
2.8885	-0.008122
2.87831	-0.001202
2.86819	-0.005625
2.85814	0.005068
2.84817	0.016862
2.83826	0.015567
2.82842	0.008182
2.81865	0.004932
2.80895	0.01426
2.79931	0.022106
2.78974	0.01851
2.78024	0.015808
2.7708	0.007947
2.76142	1.4e-05
2.75211	-0.002141
2.74286	0
