# Supplementary material for: The Asgard archaeal ESCRT-III system forms helical filaments and remodels eukaryotic-like membranes
Source: EMBO J. 2025 Jan 3;44(3):665–81. doi: 10.1038/s44318-024-00346-4 (PMC11791191; doi:10.1038/s44318-024-00346-4)
Supplement: Supplementary file 10 — Source data Fig. 6 [file 44318_2024_346_MOESM10_ESM.zip]

Archive with 26 entries (25 files):
- Fig 6/
- __MACOSX/._Fig 6
- Fig 6/6C_inside.jpg
- __MACOSX/Fig 6/._6C_inside.jpg
- Fig 6/6C_outside.jpg
- __MACOSX/Fig 6/._6C_outside.jpg
- Fig 6/6B_middle_022222_wDNA_G1_S1_Prev1_scale.pdf
- __MACOSX/Fig 6/._6B_middle_022222_wDNA_G1_S1_Prev1_scale.pdf
- Fig 6/6A_right.jpg
- __MACOSX/Fig 6/._6A_right.jpg
- Fig 6/6B_reght_022222_woDNA_G1_S1_Prev6_scale.pdf
- __MACOSX/Fig 6/._6B_reght_022222_woDNA_G1_S1_Prev6_scale.pdf
- Fig 6/6C.xlsx
- __MACOSX/Fig 6/._6C.xlsx
- Fig 6/6D.tif
- __MACOSX/Fig 6/._6D.tif
- Fig 6/6A_left.jpg
- __MACOSX/Fig 6/._6A_left.jpg
- Fig 6/6C_remodeling.jpg
- __MACOSX/Fig 6/._6C_remodeling.jpg
- Fig 6/6B_left_022222_wDNA_G1_S1_Prev3a_scale_v2.pdf
- __MACOSX/Fig 6/._6B_left_022222_wDNA_G1_S1_Prev3a_scale_v2.pdf
- Fig 6/6C_docking.jpg
- __MACOSX/Fig 6/._6C_docking.jpg
- Fig 6/6A _middle.jpg
- __MACOSX/Fig 6/._6A _middle.jpg
