# Supplementary material for: The Asgard archaeal ESCRT-III system forms helical filaments and remodels eukaryotic-like membranes
Source: EMBO J. 2025 Jan 3;44(3):665–81. doi: 10.1038/s44318-024-00346-4 (PMC11791191; doi:10.1038/s44318-024-00346-4)
Supplement: Supplementary file 10 — Source data Fig. 6 [file 44318_2024_346_MOESM10_ESM.zip › Fig 6/6C.xlsx]

## Sheet: גיליון1
				Number of eventes
		Sample	SUV bound outside	Docking	SUV inside	Remodeling	Total number of eventes
		CH 4-7 DNA	49	18	57	0	124
		CH4-7/CH 1-3 DNA	94	39	17	9	159
		CH 4-7	17	15	6	159	197
		CH4-7/CH 1-3	22	6	3	130	161
				% of total
		Sample	SUV bound outside	Docking	SUV inside	Remodeling	Total number of eventes
		CH 4-7 DNA	39.5161	14.5161	45.9677	0	124
		CH4-7/CH 1-3 DNA	59.1195	24.5283	10.6918	5.66038	159
		CH 4-7	8.62944	7.61421	3.04569	80.7107	197
		CH4-7/CH 1-3	13.6646	3.72671	1.86335	80.7453	161
